# Supplementary material for: The Mediating Role of Parental Emotional Distress in the Relationship Between Neuroticism and Children’s Emotional and Behavioral Problems: A Network Analysis and Structural Equation Modeling Study
Source: Behav Sci (Basel). 2026 Jul 6;16(7):1135. doi: 10.3390/bs16071135 (PMC13405562; doi:10.3390/bs16071135)
Supplement: Supplementary file 1 [file behavsci-16-01135-s001.zip]

Archive with 1 entries (1 files):
- behavsci-4361458-supplementary.pdf
